# Supplementary material for: Genomic variation predicts adaptive evolutionary responses better than population bottleneck history
Source: PLoS Genet. 2019 Jun 12;15(6):e1008205. doi: 10.1371/journal.pgen.1008205 (PMC6590832; doi:10.1371/journal.pgen.1008205)
Supplement: S1 Table — Number of lines for each generation and for each level of inbreeding (Low; L, Medium; M, and High; H) and for the outbred control lines (OB). Bottom row shows total number of lines per generation. (XLSX) [file pgen.1008205.s001.xlsx]

## Sheet: Sheet1
	Generation
Inbreeding level	1	2	3	4	5	6	7	8	9	10
OB	10	10	10	10	10	10	10	10	10	10
L	42	41	40	38	38	37	37	37	37	37
M	40	39	30	29	28	27	26	26	25	25
H	40	32	27	25	25	24	23	23	23	23
Total	132	122	107	102	101	98	96	96	95	95
