# Supplementary material for: Genomic variation predicts adaptive evolutionary responses better than population bottleneck history
Source: PLoS Genet. 2019 Jun 12;15(6):e1008205. doi: 10.1371/journal.pgen.1008205 (PMC6590832; doi:10.1371/journal.pgen.1008205)
Supplement: S2 Table — Productivity (line means) for 122 lines of the three different inbreeding (F) levels (High; H, Medium; M, and Low; L) and for the outbred lines (OB) for generations 1–10. For productivity, we only have one measure per line per generation, so SD cannot be determined. (XLSX) [file pgen.1008205.s002.xlsx]

## Sheet: Sheet2
		Generation
ID	F	1	2	3	4	5	6	7	8	9	10
1	H	0.488842	0.774232	3.87234	0.40213	5.8705	0.823001	2.86118	1.57573	0.669995	4.20078
2	H	0.208511
3	H	4.72186	0.273486	0.46895
4	H	1.18456	3.85405	1.20127	1.8193	6.64075	0.623232	5.73052	0.719889	8.40411	8.80585
5	H	3.66417	4.46554	2.07198	0.341305	1.36345	3.41389	0.832209	0.977414	5.71054	0.634778
6	H	6.58497	4.6747	2.56983	8.67334	4.01316	5.54174	0.976632	0.470599	2.68999	1.03624
7	H	0.444649	2.4386	0.724224	0.308163	0.754751	6.01366	9.31827	0.496184	8.45209	0.981682
8	H	1.2945	2.33315	0.414223	0.67327	0.903544	0.732975	0.722003	0.496036	2.33355	6.97481
9	H	0.585452	1.05928	2.06715	0.21109	1.15828	7.65834	0.440625	0.655428	2.17383	5.67716
10	H	2.88544	0.628211	0.974232	0.146142	8.37619	0.590691	3.06724	8.46141	0.416277	0.85624
11	H	2.37084	5.37643	0.892473	7.13109	0.642495	10.1628	4.07017	10.4649	1.44597	3.47701
12	H	0.51553	0.653634	4.60728	0.194181	0.0719755
13	H	0.0391104
14	H	0.366989	0.258268
15	H	3.80419	0.516194	5.538	1.75002	0.322262	0.452286	1.46403	0.460178	0.995443	0.719894
16	H	0.902686	5.91595	8.03134	0.159547	0.699289	1.71652	0.884613	1.48567	2.15887	0.832404
17	H	0.861316	0.357078
18	H	4.83472	2.07213	1.16426	0.123447	0.224913	3.10135	0.754439	9.78749	2.7985	11.9116
19	H	1.1814	0.154609
20	H	3.07618	2.68937	2.40396	0.624336	4.56709	1.75188	8.03275	0.708411	1.22327	1.39663
21	H	1.69265	0.123516
22	H	0.7932	0.375399	1.50715	4.38022	0.51407	2.44242	1.51025	9.71984	6.76924	0.877542
23	H	5.98792	0.561582	0.908806	0.441037	0.297061	1.45975	1.45649	6.19152	3.17235	1.04079
24	H	0.18573
25	H	1.29778	0.727203	0.567648	4.0618	0.508124	0.92816	9.33862	0.733629	0.67579	4.467
26	H	1.7348	1.47299	3.18664	0.910714	4.9977	0.477527	5.58266	5.38793	0.544187	0.730989
27	H	0.616554
28	H	1.08405	1.76102	0.718245	2.28074	0.907172	0.00849
29	H	0.0212275
30	H	5.08232	3.12432	1.07746	0.426336	2.21249	3.70845	0.708137	0.981644	0.985931	1.61336
31	H	1.00564
32	H	0.656118
33	H	0.538066	0.879679	2.62848	0.409685	7.93833	3.85663	8.3303	2.28714	0.611518	4.31539
34	H	0.397856	3.41009	2.56708	6.44209	8.26103	0.896837	0.642677	2.34744	8.37231	2.82269
35	H	0.542476	2.96257	0.44469	0.601032	1.95645	1.23266	2.87246	0.967332	4.79009	0.725392
36	H	0.0930974
37	H	0.576778	2.30747	0.0226857
38	H	0.37585	0.332482
39	H	0.994294	0.846851	2.52313	2.22654	7.99175	5.14557	0.964448	3.31418	0.777913	0.525044
40	H	5.51402	1.28446	7.19425	7.64495	2.76245	3.2649	0.508744	3.55083	3.0087	1.68282
41	M	4.40865	0.539751
42	M	4.45011	6.3113	6.67752	0.457859	7.87974	5.31442	2.61006	0.960242	0.60056	1.27753
43	M	2.50332	0.590974
44	M	1.78219	0.826619	10.221	8.07112	1.36257	0.211786
45	M	0.457721	5.13699	0.432919	0.514393
46	M	7.33525	11.0178	8.56416	0.472808	8.49723	4.56467	6.29007	0.979925	6.45439	9.62516
47	M	9.07979	2.27899	8.38422	8.35719	3.94041	2.93801	10.4246	4.55156	1.73373	0.952396
48	M	1.16815	3.41348	8.91406	7.60616	3.33788	9.49714	11.9593	10.3116	7.50644	2.69625
49	M	1.16256	5.52277	1.88115	4.58052	0.600466	3.27376	12.0195	4.7267	10.1674	3.49413
50	M	7.16091	0.32901	7.49324	1.0907	1.76418	7.61721	0.613897	10.5418	3.02687	5.68465
51	M	4.39351	0.916805
52	M	0.191968	9.13622	0.638082	8.05861	9.11928	0.400433	14.5776	12.9966	5.92187	14.2207
53	M	7.36213	0.723994
54	M	6.71861	2.17357	7.8079	3.67938	7.77115	16.834	0.813554	5.32065	1.40983	0.749237
55	M	4.8644	1.59314	4.22585	10.455	2.39947	1.66366	13.6216	10.5223	12.2359	3.38704
56	M	2.59472	8.59539	1.8877	5.26974	2.13586	3.06016	3.31254	0.673691	1.18241	4.08729
57	M	6.4078	6.32389	6.81787	9.62222	9.30682	10.3254	4.45906	7.70804	3.42086	5.41501
58	M	0.13993	2.62783	5.2319	4.44674	6.54822	2.76658	0.90392	4.37597	5.37354	2.05045
59	M	5.8103	0.810907	2.22582	0.901755	0.600789	8.07278	2.32316	4.03231	2.25679	4.65657
60	M	1.71886	0.896173	0.888196	15.7637	3.67855	12.0219	1.79271	8.76766	7.18597	10.1426
61	M	5.74663	14.9837	4.07708	1.80433	4.9591	8.26036	6.49649	6.26466	9.97079	3.25835
62	M	4.08124	8.97403	4.1495	2.56849	3.84384	3.76306	6.71814	6.00739	8.49529	3.90169
63	M	2.27034	5.23126	0.42788	4.35172	14.3615	2.55909	1.99305	0.450842	9.36188	3.85323
64	M	0.519785	2.10874
65	M	6.51517	1.52332	1.69294	4.41045	2.17397	1.55654	5.47309	11.8117	10.0685	4.92568
66	M	5.13915	0.601284
67	M	6.42086	0.723994	2.5308	5.37299	8.35233	0.710324	7.5438	15.007	0.891649	12.162
68	M	5.65678	5.31613	0.642535
69	M	7.44004	9.18844	4.81599	7.52086	15.0067	1.35882	5.5297	5.87066	14.2273	16.0397
70	M	5.68501	1.82923
71	M	1.408	3.78835
72	M	6.75536	8.61259	2.25626	10.3185	9.06961	7.43252	10.2688	0.507787	5.80984	9.49912
73	M	1.124
74	M	3.10805	8.53641	3.40653	1.14467	3.6322	7.14602	4.93755	4.4201	0.852285	12.2827
75	M	7.22452	3.51618	0.77103	5.44604	5.5069
76	M	0.795324	1.3162	1.91582	2.80712	3.04277	2.44766	0.747013	1.5585
77	M	7.50444	0.96417	1.10469	4.11816	14.2619	0.839376	1.61982	14.9663	1.88432	13.4859
78	M	0.628261	0.739562
79	M	8.6976	10.9267	2.16465	5.80716	3.72061	0.0482924	1.42449	7.0678	5.30579	12.0116
80	M	5.01778	5.62989	6.04749	1.0068	2.55809	10.1783	11.7446	0.709723	4.99236	13.1828
81	L	3.33651	8.98159	5.12784	5.81589	6.19324	3.80882	4.71645	7.27833	4.56753	3.65137
82	L	3.35393	3.284	7.19387	3.68987	6.96649	5.39427	5.2252	3.37812	9.32154	8.5699
83	L	2.67007	5.53746	3.2561	3.64929	4.3666	9.39766	4.46413	4.82931	4.33963	2.8426
84	L	3.06915	4.66387	8.8614	5.77637	4.34723	7.37392	5.27352	7.55823	4.48417	5.33305
85	L	2.98081	4.95823	3.81431	2.45634	3.3798	3.85566	8.37398	5.14135	4.94311	4.44144
86	L	2.90467	4.7632	6.8179	4.97888	7.36598	2.90289	3.58151	4.37164	5.40291	3.754
87	L	3.76159	4.65016	3.58147	9.77427	4.64484	5.0999	3.6991	3.70632	5.00052	11.5578
88	L	3.39607	5.17434	5.66808	6.33105	8.41822	10.106	4.54278	3.90921	3.98076	3.65902
89	L	3.20561	2.65668	0.0874
90	L	2.99642	4.84895	8.81755	7.38247	4.24002	6.19246	2.9637	11.0935	4.13168	8.53455
91	L	3.09483	1.18899	4.51837	8.94847	5.56404	3.63051	8.99866	6.10943	3.94494	3.02966
92	L	4.10665	4.97811	5.69256	3.78049	3.35128	4.31165	3.16273	11.8002	8.37958	3.10606
93	L	3.57058	4.36886	5.03624	5.70039	11.7347	9.36	9.43605	4.13076	11.5782	3.3923
94	L	4.26579	5.6325	4.83916	8.78033	2.74577	10.6852	4.44619	4.91715	6.88559	3.05767
95	L	5.45179	5.20683	7	8.23404	6.07321	7.46397	3.88358	4.17302	3.77368	3.38092
96	L	4.09043	8.10795	5.90827	3.74813	5.17793	5.24249	5.61939	4.70767	12.5768	2.94113
97	L	4.94502	5.64936	7	5.49758	4.52895	5.94635	4.74966	6.73145	4.07785	3.72241
98	L	3.46078	4.23639	4.0195	5.07057	8.80724	6.38141	8.07388	6.4514	5.03789	3.07408
99	L	5.75466	5.88755	4.22136	6.83698	6.12792	5.76811	5.6087	6.88658	6.69264	4.06624
100	L	3.2031	4.24674	5.06696	2.38031	6.70791	4.69102	2.99736	4.82915	6.74935	5.85022
101	L	4.27625	5.56508	3.531	7.70882	6.92695	3.34116	8.58433	5.96807	5.8036	12.0271
102	L	5.04138	4.62703	3.96015	3.05648	3.10878	9.45679	4.13204	4.40399	3.96018	3.802
103	L	3.17297	4.20907	5.11648	4.56799	6.20673	4.96323	5.71674	8.78152	10.4824	5.11947
104	L	3.38887	5.18647	6.16519	6.30078	3.21843	4.7207	8.88745	10.9193	8.15618	12.6728
105	L	4.00103	5.53072	7.217	8.61145	8.37994	11.8433	9.4015	9.77012	13.3028	12.6847
106	L	3.53533	7.9714	3.265	4.31943	9.74386	5.38824	3.11779	4.3566	5.07774	7.83858
107	L	3.84135	2.21757	5.61333	3.52053	3.45328	6.16212	3.24652	3.75493	12.1401	3.35148
108	L	3.15151	4.16736	6.86486	6.39244	4.08678	5.17421	4.63912	5.44244	5.04949	11.0819
109	L	4.73069	4.56427	8	5.1613	10.5156	6.88851	6.02847	3.33158	3.82351	7.81201
110	L	2.91742	4.95166	4.60047	5.58013	5.45772	6.29502	9.87842	3.49959	7.40767	3.04622
111	L	3.15019	8.26836	8.53584	7.64657	3.61285	6.58934	10.0167	4.7535	3.96924	11.0214
112	L	3.18206	4.78111	6.2034	4.07053	3.50575	4.70288	2.99845	3.85201	5.21395	4.23385
113	L	2.909	4.35926	3.75969	6.59352	6.60943	8.32183	4.18433	8.79203	3.7545	6.22567
114	L	3.56788	4.81381	3.5161	6.32301	7.09458	11.0074	5.08425	10.2788	4.70674	6.93941
115	L	2.76474	5.79422	3.02928	4.5652	4.69332	8.52788	4.94762	7.19949	6.42968	8.64683
116	L	4.21654	0.2498
117	L	2.1568	5.32361	3.89684	6.23308	3.80566	5.0085	4.57335	9.99972	4.86422	3.72005
118	L	3.84501	4.48575	5.6415	5.07034	8.43551	3.45894	4.60007	3.73825	5.5551	3.53067
119	L	2.84614	5.13088	3.53151	8.14734	2.76179
120	L	3.09301	4.21651	5.28111	4.28304	2.85497	4.77859	11.3076	8.10048	4.80321	4.94174
121	L	3.01005	4.25319	2.05456
122	L	2.056
OB1	OB	4.82802	5.78433	7.27157	11.588	8.5199	5.60411	5.46423	10.6854	8.68468	5.83841
OB2	OB	5.70832	6.89107	7.20946	10.0231	10.7482	5.50749	5.46017	14.2773	5.66253	3.68596
OB3	OB	4.8675	6.69506	8.49877	7.41152	4.68468	9.77316	10.9383	9.89762	9.46042	12.4093
OB4	OB	4.69256	7.65624	6.25842	6.53748	3.52151	5.38714	7.32683	4.4724	5.91916	6.10221
OB5	OB	5.99996	6.84341	7.46011	10.378	5.21322	4.31888	10.4039	7.46238	6.34987	10.7058
OB6	OB	5.42691	6.16467	6.61299	5.62999	9.64057	8.80677	4.75388	6.86187	4.96894	9.54332
OB7	OB	5.4158	7.81802	8.22035	4.46599	5.08513	6.13733	2.90549	6.00008	4.96894	9.54332
OB8	OB	5.07241	6.27963	6.75044	4.15158	8.91121	9.77266	6.95684	7.42516	6.83502	4.84434
OB9	OB	5.09	7.84684	8.23941	7.45496	3.41134	8.30041	7.93466	5.69769	7.68546	3.4145
OB10	OB	4.6517	6.41847	9.09494	7.81743	6.51062	5.38714	7.96486	4.91121	8.6846	6.69387
