# Supplementary material for: Genomic variation predicts adaptive evolutionary responses better than population bottleneck history
Source: PLoS Genet. 2019 Jun 12;15(6):e1008205. doi: 10.1371/journal.pgen.1008205 (PMC6590832; doi:10.1371/journal.pgen.1008205)
Supplement: S3 Table — Dry body mass (line means) from 122 lines of the three different inbreeding (F) levels (High; H, Medium; M, and Low; L) and from the outbred lines (OB). Mean, n, and SD are shown for generations 1–10. (XLSX) [file pgen.1008205.s003.xlsx]

## Sheet: dry-body-mass(mean,n,SD)
Generation		1			2			3			4			5			6			7			8			9			10
Line ID	F level	mean	n	SD	mean	n	SD	mean	n	SD	mean	n	SD	mean	n	SD	mean	n	SD	mean	n	SD	mean	n	SD	mean	n	SD	mean	n	SD
1	H	0.167613	15	0.0167509	0.126227	14	0.00849226	0.185578	15	0.0501018	0.0837652	16	0.00278065	0.141303	14	0.0550864	0.0847353	15	0.0250312	0.195583	15	0.0157529	0.0980678	14	0.0404149	0.159845	15	0.00668648	0.152093	15	0.0228604
2	H	0.125444	14	0.0342926
3	H	0.185296	14	0.0416987	0.243685	15	0.0391318	0.151754	14	0.0432427
4	H	0.204033	15	0.0157956	0.174414	14	0.0503788	0.17228	15	3.00064e-05	0.0977083	15	0.00435003	0.16711	17	0.00855377	0.240066	15	0.0219128	0.0970274	13	0.0156174	0.0714618	15	0.0146495	0.0641671	15	0.00928727	0.255501	15	0.025533
5	H	0.221322	13	0.0260647	0.285688	15	0.00292807	0.275176	14	0.0392535	0.276795	15	0.0275115	0.129098	15	0.054124	0.174	15	0.0289402	0.144336	15	0.0316342	0.198772	15	0.0085678	0.224452	15	0.0221614	0.0483403	15	0.00839059
6	H	0.196797	15	0.0368972	0.20723	15	0.0387824	0.121896	17	0.0579634	0.146117	14	0.047514	0.104961	15	0.0479124	0.108091	15	0.0429022	0.0971191	15	0.0226542	0.172852	15	0.0632607	0.13687	15	0.018486	0.116799	15	0.052023
7	H	0.227024	15	0.00224623	0.188037	15	0.0088158	0.121313	14	0.0379599	0.148005	14	0.00216655	0.161856	15	0.000321688	0.15336	15	0.031308	0.149951	15	0.0055205	0.123768	15	0.0653349	0.035781	15	0.037396	0.218491	13	0.0475929
8	H	0.167607	15	0.00966939	0.165498	14	0.0417956	0.159526	14	0.0109371	0.180583	15	0.00779459	0.127541	14	0.0118446	0.0985693	11	0.012788	0.08064	15	0.04196	0.130366	15	0.0292169	0.210943	15	0.0155802	0.200176	15	0.0154026
9	H	0.22547	8	0.00648341	0.140414	15	0.0488073	0.181644	15	0.0611818	0.131576	15	0.0424809	0.0533398	15	0.0176731	0.131703	15	0.0137995	0.0501977	15	0.0217206	0.214085	15	0.0144147	0.139988	14	0.0250111	0.158498	15	0.0516539
10	H	0.19186	15	0.0364512	0.204868	15	0.0675893	0.241472	15	0.0485626	0.103504	12	0.00306024	0.158737	15	0.0580002	0.0975392	15	0.0246832	0.133838	15	0.0198408	0.180645	15	0.0188877	0.294448	13	0.0194496	0.271669	15	0.00801968
11	H	0.194763	11	0.0648642	0.152566	15	0.0129887	0.180262	13	0.0402618	0.162408	15	0.0338422	0.183916	15	0.00683983	0.279738	15	0.0277614	0.24828	15	0.00492966	0.16987	15	0.0108752	0.292998	8	0.010354	0.163039	15	0.000767369
12	H	0.156855	15	0.0808799	0.200784	15	0.0642866	0.204792	15	0.00311281	0.21462	15	0.0228455	0.203619	15	0.0127392
13	H	0.136118	15	0.0363858
14	H	0.139629	8	0.0218621	0.141733	15	0.0416746
15	H	0.200941	15	0.0214762	0.123136	14	0.0473519	0.27441	17	0.0419934	0.12336	13	0.000356848	0.151516	11	0.0402466	0.108929	16	0.0226667	0.148159	12	0.0338474	0.12301	15	0.0328243	0.132004	16	0.0151854	0.206426	15	0.0417612
16	H	0.193439	15	0.039476	0.218047	15	0.0399235	0.136822	16	0.062499	0.113587	15	0.042066	0.102575	15	0.0111264	0.212704	15	0.0217141	0.233671	15	0.0209029	0.0961193	14	0.00279807	0.247776	15	0.0331884	0.249416	14	0.0583356
17	H	0.144294	15	0.0686184	0.111102	15	0.0487925
18	H	0.192594	15	0.0401669	0.254061	15	0.021042	0.127888	15	0.0219662	0.148856	15	0.040128	0.33358	14	0.0384511	0.121907	14	0.0416328	0.16719	15	0.0228582	0.208871	14	0.0076959	0.0426817	13	0.055689	0.129814	14	0.0102989
19	H	0.1681	15	0.0187898	0.240745	15	0.0491875
20	H	0.233446	15	0.0881658	0.1895	16	0.0223065	0.216806	15	0.00286234	0.128461	15	0.014	0.142007	11	0.00994763	0.156712	15	0.0395037	0.185899	18	0.0386965	0.0955556	12	0.00270511	0.124169	15	0.00803393	0.220589	15	0.0405092
21	H	0.179856	15	0.0360644	0.184435	16	0.0028366
22	H	0.180806	15	0.0221638	0.106859	18	0.0754178	0.163553	15	0.0505062	0.253121	14	0.0484865	0.247483	15	0.0141414	0.1543	15	0.0377265	0.104682	15	0.0308066	0.144315	15	0.0204246	0.196954	15	0.0774154	0.14815	15	0.00434579
23	H	0.167271	15	0.0469174	0.136564	14	0.0576164	0.203413	15	0.00963624	0.165595	15	0.0634585	0.109185	10	0.00171074	0.178247	15	0.0270137	0.156118	15	0.0221829	0.0555886	15	0.00871432	0.186964	14	0.0224121	0.0787805	11	0.0171163
24	H	0.185554	18	0.0688886
25	H	0.19481	15	0.0268595	0.0830122	14	0.027568	0.19426	8	0.0293694	0.171356	15	0.0666559	0.188537	14	0.00475161	0.149215	15	0.00659688	0.179731	15	0.0289428	0.175162	15	0.0535994	0.279159	15	0.0570849	0.202906	15	0.0353779
26	H	0.178714	17	0.0260038	0.110768	15	0.00451955	0.159618	15	0.0311935	0.184808	15	0.0404505	0.121922	18	0.0597655	0.129226	15	0.0220864	0.188443	15	0.0265619	0.185652	15	0.0372449	0.0621943	15	0.0334992	0.0686083	13	0.0197235
27	H	0.114138	15	0.0369613
28	H	0.177654	15	0.0183322	0.168693	15	0.0457356	0.133825	18	0.0268201	0.201329	15	0.050547	0.0736281	15	0.00658223
29	H	0.125899	15	0.0275887
30	H	0.121927	15	0.0507751	0.187722	15	0.0115424	0.177331	17	0.0666253	0.105972	15	0.055735	0.127353	15	0.0548544	0.10935	15	0.00414284	0.246773	15	0.0273422	0.244498	15	0.0287687	0.23187	15	0.0417513	0.219849	14	0.000187055
31	H	0.12342	15	0.0591704
32	H	0.121906	15	0.0338685
33	H	0.256824	15	0.0587034	0.134037	15	0.0223378	0.212962	14	0.00503179	0.165401	15	0.00292548	0.264911	15	0.0445749	0.278908	14	0.028237	0.170325	15	0.0204031	0.149323	15	0.0466561	0.212344	16	0.0178852	0.222096	15	0.0475549
34	H	0.131323	15	0.0311294	0.259312	13	0.0475261	0.277087	14	0.00234941	0.209389	16	0.000144327	0.137618	13	0.00722188	0.177275	15	0.0372666	0.14891	15	0.0390803	0.125679	15	0.00788933	0.228571	15	0.0396959	0.100592	15	0.064351
35	H	0.21451	14	0.0273432	0.177841	15	0.042025	0.174404	12	0.0594872	0.224638	11	0.0446093	0.192569	15	0.00692887	0.181754	11	0.0381085	0.157659	15	0.0154089	0.0643684	10	0.0531124	0.143987	12	0.016111	0.215972	15	0.0197578
36	H	0.183549	15	0.0407498
37	H	0.149424	13	0.0312233	0.182227	15	0.0629287	0.167414	15	0.00291829
38	H	0.160088	15	0.0508722	0.237296	12	0.0449346
39	H	0.141902	15	0.0235931	0.0898555	15	0.00165869	0.0859042	15	0.00471235	0.175396	15	0.0390167	0.117665	14	0.0467963	0.136569	12	0.0114964	0.239131	18	0.0259677	0.241207	15	0.041682	0.135812	15	0.00357523	0.0864425	15	0.00128095
40	H	0.142468	15	0.015302	0.11169	15	0.0290557	0.174788	15	0.0233924	0.104054	15	0.0415969	0.129882	15	0.009121	0.146232	15	0.0248283	0.26308	15	0.013852	0.153005	15	0.0317658	0.113579	15	0.0358912	0.107811	14	0.00483041
41	M	0.174667	15	0.00330437	0.177	15	0.0530168
42	M	0.191333	14	0.059311	0.168049	15	0.00323525	0.273353	15	0.0325426	0.159942	15	0.000505077	0.136427	13	0.02299	0.169512	15	0.0319393	0.103259	15	0.00937517	0.191886	15	0.0150363	0.212891	15	0.0181205	0.106219	15	0.0598318
43	M	0.172308	16	0.0469731	0.153149	15	0.000398749
44	M	0.193667	14	0.0741925	0.207297	12	0.0147521	0.15557	18	0.0240025	0.235956	15	0.0385592	0.122517	15	0.0307379	0.168626	15	0.0226049
45	M	0.11	11	0.00559648	0.12076	15	0.0192897	0.139331	15	0.0231522	0.239919	15	0.0631664
46	M	0.175351	14	0.0463929	0.253695	15	0.0574327	0.173044	15	0.0441598	0.196983	15	0.00560105	0.203619	15	0.019861	0.147289	15	0.031314	0.104203	16	0.0171811	0.173511	13	0.0185339	0.158244	18	0.000645642	0.158173	11	0.0187381
47	M	0.156667	17	0.0632088	0.273269	8	0.0363451	0.218495	15	0.0171776	0.216029	15	0.00375808	0.169894	13	0.00458359	0.176924	15	0.0319256	0.257275	15	0.0489816	0.238356	15	0.0231142	0.212818	15	0.0210046	0.171735	10	0.0500218
48	M	0.199333	14	0.00276395	0.186579	15	0.051759	0.143628	15	0.02186	0.153401	15	0.0511758	0.174948	15	8.05494e-05	0.104703	10	0.00968677	0.155584	15	0.0274532	0.180601	14	0.0204324	0.116683	15	0.0270992	0.166367	14	0.0248693
49	M	0.220192	12	0.0254352	0.184359	15	0.011038	0.153542	15	0.0253622	0.225526	13	0.052067	0.236031	14	0.0171521	0.228434	15	0.0288405	0.245369	15	0.0351629	0.160876	15	0.012612	0.219684	15	0.0758783	0.128597	18	0.0418736
50	M	0.207857	15	0.0325754	0.221189	15	0.0491677	0.126793	15	0.0442141	0.122903	11	0.0105923	0.2472	15	0.0404298	0.210335	15	0.00588484	0.130374	15	0.0210944	0.164674	15	0.0301395	0.179982	14	0.0681783	0.220278	15	0.0344221
51	M	0.185	15	0.023875	0.147548	13	0.0402077
52	M	0.166371	11	0.00450027	0.181273	15	0.0415382	0.172187	17	0.0359958	0.197127	12	0.0168387	0.222938	13	0.0625372	0.122311	11	0.0357049	0.242008	15	0.000784269	0.157483	15	0.00184483	0.239679	15	0.0587433	0.28585	15	0.0298586
53	M	0.174667	15	0.0739251	0.177	13	0.0495701
54	M	0.236111	15	0.0221438	0.206772	15	0.00800243	0.152277	14	0.0125041	0.222876	15	0.0140966	0.106251	16	0.0113863	0.125967	15	0.0150753	0.138846	15	0.0031838	0.121165	15	0.0377312	0.145131	15	0.00908779	0.145419	15	0.0257955
55	M	0.232648	15	0.0112278	0.153149	15	0.0418893	0.248858	11	0.0359025	0.185929	14	0.0162323	0.249358	15	0.0173788	0.205498	15	0.0371353	0.150613	15	0.042038	0.206878	15	0.0115155	0.137158	15	0.0238974	0.118919	11	0.0282377
56	M	0.184	15	0.0284464	0.100061	15	0.0129463	0.149358	14	0.0223935	0.208793	15	0.0328196	0.126848	17	0.0241811	0.170347	12	0.0239542	0.153346	15	0.0177117	0.165749	18	0.0208142	0.169014	13	0.0346288	0.138412	15	0.0134157
57	M	0.156667	15	0.0257679	0.174919	14	0.0452354	0.198614	14	0.0355139	0.220214	14	0.0228685	0.19696	8	0.011707	0.147487	15	0.0179529	0.222464	15	0.0523085	0.219063	15	0.0369483	0.19201	15	0.00200303	0.234652	15	0.0210817
58	M	0.202	15	0.0326255	0.135045	15	0.0572715	0.112662	14	0.0169759	0.121576	14	0.0116238	0.181616	15	0.0252157	0.18035	15	0.0317499	0.154064	15	0.0551743	0.159016	15	0.0144967	0.171748	17	0.0338801	0.214058	15	0.0114254
59	M	0.193333	15	0.0407399	0.164343	15	0.0425885	0.211751	14	0.0164963	0.209855	16	0.0366669	0.273542	15	0.0113544	0.277015	15	0.00557562	0.201312	15	0.0197693	0.123584	15	0.0132818	0.15091	15	0.00825334	0.213489	15	0.0727115
60	M	0.202667	15	0.0153623	0.135174	15	0.0500002	0.140057	8	0.0131081	0.139615	14	0.022871	0.114534	15	0.0100354	0.20018	15	0.0280925	0.187663	16	0.0234531	0.217029	17	0.0362284	0.167222	15	0.026125	0.151438	15	0.0122452
61	M	0.126846	15	0.00515128	0.182201	16	0.0106433	0.134746	15	0.011373	0.246478	12	0.0286144	0.269835	15	0.0380983	0.11399	15	0.0401453	0.169199	15	0.00693362	0.143792	15	0.00463757	0.171399	15	0.0110203	0.123656	15	0.0143051
62	M	0.194	15	0.025145	0.234113	15	0.00328073	0.221548	15	0.016673	0.137736	14	0.00393586	0.262285	13	0.0328191	0.180325	15	0.00799977	0.189611	8	0.00959199	0.216463	15	0.036441	0.120239	15	0.00394547	0.179956	8	0.0257479
63	M	0.128667	15	0.0541033	0.176925	15	0.0536014	0.175723	15	0.047591	0.174144	15	0.0257513	0.210126	15	0.0233039	0.16526	15	0.0388863	0.19323	15	0.0256545	0.199532	15	0.0136525	0.22343	15	0.00975165	0.152979	15	0.0268658
64	M	0.154	11	0.031847	0.122001	10	0.00890087
65	M	0.1475	15	0.0288561	0.164022	16	0.0561421	0.153722	15	0.0123173	0.129099	15	0.0413271	0.160086	15	0.0199159	0.139149	15	0.0284062	0.199054	14	0.00836209	0.167922	15	0.0189567	0.184661	15	0.0249787	0.179647	17	0.00132812
66	M	0.205333	16	0.0666326	0.0757569	15	0.0482839
67	M	0.183737	15	0.0292177	0.195147	15	0.00924734	0.132571	15	0.00557338	0.215838	15	0.0360829	0.135214	13	0.00553674	0.201363	15	0.0463862	0.160764	15	0.0292996	0.203913	15	0.00859384	0.130302	14	0.0221671	0.201081	15	0.00930414
68	M	0.198667	15	0.0443518	0.101064	15	0.0143063	0.140784	15	0.013717
69	M	0.202	15	0.0194699	0.169458	15	0.0408979	0.163987	15	0.0297508	0.216608	14	0.0227829	0.132667	14	0.0265444	0.132667	15	0.0353688	0.172667	15	0.03556	0.142667	17	0.0326312	0.115967	14	0.00496268	0.148847	12	0.0260531
70	M	0.139333	13	0.0647459	0.156623	15	0.00758721
71	M	0.207692	15	0.0273821	0.1612	15	0.0119418
72	M	0.206154	13	0.0337474	0.164426	15	0.0424851	0.21457	15	0.0513898	0.142785	15	0.00176375	0.121333	15	0.0092357	0.121333	15	0.0169507	0.121333	15	0.00523882	0.131333	15	0.0216779	0.152808	15	0.0252919	0.211212	15	0.0122686
73	M	0.146667	12	0.00702878
74	M	0.206429	15	0.0591029	0.276027	13	0.00329033	0.200499	15	0.0541733	0.222304	15	0.0376744	0.196149	15	0.0381689	0.130514	15	0.0296248	0.209122	15	0.0102324	0.127882	18	0.019906	0.181363	12	0.00680478	0.135577	12	0.0467167
75	M	0.214	15	0.00640239	0.19652	14	0.0124363	0.232171	15	0.0191089	0.217095	15	0.00426076	0.119828	15	0.0303593
76	M	0.162	16	0.0131473	0.167943	15	0.046455	0.194578	18	0.0149072	0.145833	15	0.0273411	0.184671	14	0.0470862	0.142271	15	0.0256906	0.157223	15	0.0244917	0.189399	15	0.0390625
77	M	0.195205	15	0.00742832	0.269309	15	0.0074498	0.132903	16	0.0362291	0.152956	13	0.0489317	0.136264	15	0.0355235	0.163879	13	0.0217918	0.162617	11	0.040429	0.137304	16	0.0330067	0.20587	15	0.068896	0.247177	13	0.0275994
78	M	0.161841	15	0.0019095	0.157678	15	0.0393709
79	M	0.208	15	0.0123408	0.156608	14	0.0529249	0.133166	15	0.0264446	0.100045	15	0.0318989	0.117828	15	0.0286072	0.204225	15	0.023605	0.168297	15	0.0328056	0.159564	15	0.0353073	0.186591	15	0.00817427	0.227307	15	0.00917593
80	M	0.234667	16	0.0305591	0.221888	15	0.000410455	0.218078	15	0.0297599	0.242763	15	0.0287249	0.201065	15	0.0235593	0.183961	11	0.0236328	0.144266	15	0.0215169	0.1059	15	0.0270287	0.118696	15	0.0359794	0.198957	15	0.0153615
81	L	0.171474	15	0.0573692	0.227759	14	0.00127405	0.236096	15	0.0285136	0.188243	15	0.0339153	0.14769	15	0.0223354	0.157565	15	0.0319879	0.181605	15	0.0423563	0.181675	15	0.0178831	0.283702	17	0.0313913	0.20387	15	0.0154747
82	L	0.196169	15	0.0344203	0.166771	14	0.0557985	0.200118	13	0.037034	0.158235	13	0.0266344	0.251379	15	0.0229015	0.174421	15	0.0729608	0.188268	17	0.017562	0.233996	14	0.0190249	0.243971	15	0.0264405	0.217479	15	0.00225265
83	L	0.154	13	0.0243987	0.209451	15	0.0405853	0.163984	14	0.00723947	0.192229	15	0.0616282	0.092918	15	0.0291351	0.170085	15	0.00111446	0.233996	16	0.00123064	0.227233	15	0.0398968	0.142216	14	0.0261544	0.196316	15	0.0351042
84	L	0.182	15	0.0599078	0.186773	15	0.0550336	0.220762	15	0.0146012	0.257614	15	0.00317621	0.183652	15	0.0213453	0.149693	15	0.00389605	0.217633	11	0.0048603	0.240067	15	0.0263136	0.237656	12	0.0149096	0.278049	15	0.0349546
85	L	0.203005	15	0.0323543	0.139983	13	0.0389248	0.215642	8	0.0360683	0.227252	15	0.0150639	0.187921	8	0.0158347	0.200146	11	0.000192161	0.280052	15	0.00637298	0.239502	15	0.0264233	0.256132	15	0.00259917	0.207419	15	0.0358091
86	L	0.177272	15	0.0199271	0.227487	15	0.0567093	0.179574	15	0.012091	0.252726	15	0.0421838	0.236356	10	0.0213703	0.217626	15	0.00986358	0.191835	15	0.0591439	0.132062	15	0.0356437	0.230128	15	0.0177212	0.226714	15	0.0136875
87	L	0.178667	15	0.020931	0.132928	15	0.0432822	0.154499	13	0.00460569	0.220962	15	0.0276609	0.19353	15	0.0147833	0.255523	15	0.0372912	0.244524	15	0.0631084	0.212461	15	0.00653711	0.235938	15	0.0250184	0.301406	15	0.0343159
88	L	0.159241	15	0.0325586	0.168637	14	0.0436771	0.183712	15	0.0259283	0.179328	15	0.0256032	0.263237	12	0.00821898	0.249402	15	0.0242843	0.175424	8	0.0488975	0.225446	15	0.0318697	0.246514	16	0.047854	0.277522	15	0.0144528
89	L	0.161296	15	0.0131125	0.156484	15	0.00577006	0.155324	15	0.0469132
90	L	0.19	15	0.0253936	0.154138	15	0.0132448	0.188912	13	0.0365451	0.160554	14	0.0259184	0.10517	15	0.00878138	0.204	15	0.0289917	0.18971	16	0.0109602	0.246732	14	0.00955411	0.180507	16	0.0302095	0.18634	13	0.0431558
91	L	0.178543	15	0.0747339	0.198253	15	0.00556723	0.216327	13	0.0311152	0.230295	15	0.0250241	0.261878	15	0.0771368	0.184574	15	0.0103331	0.166282	13	0.0219697	0.158586	15	0.042914	0.210457	15	0.0674881	0.211664	16	0.0177356
92	L	0.187588	14	0.0150312	0.211702	15	0.0579425	0.227426	17	0.0219402	0.272768	15	0.00951052	0.259517	14	0.00774401	0.282753	15	0.0345928	0.252405	15	0.0237863	0.168087	15	0.0334391	0.257029	11	0.00568706	0.209054	15	0.0590842
93	L	0.192667	15	0.0174367	0.209071	15	0.0186935	0.193333	15	0.0375473	0.208066	12	0.00438858	0.0951507	14	0.00961495	0.176	15	0.032553	0.249907	15	0.0327465	0.271235	13	0.03498	0.261576	10	0.0532873	0.238348	15	0.0100886
94	L	0.192667	14	0.0110886	0.178244	15	0.0556748	0.1725	15	0.0175279	0.211958	14	0.00496767	0.160825	15	0.0194403	0.208	15	0.0172934	0.204618	15	0.00991071	0.144667	15	0.0180108	0.18608	14	0.00767125	0.305643	15	0.00227205
95	L	0.126	15	0.0240098	0.130963	13	0.039133	0.120849	15	0.0314623	0.190597	15	0.0293225	0.24084	15	0.024185	0.202342	15	0.027207	0.190885	14	0.00931342	0.12264	15	0.0111439	0.246178	9	0.0264059	0.216823	15	0.015111
96	L	0.175616	15	0.0274831	0.165609	13	0.000551689	0.184385	15	0.0312863	0.209287	14	0.053285	0.153707	15	0.0215154	0.181091	14	0.036794	0.241271	11	0.0308323	0.109687	15	0.0277727	0.0944482	13	0.0219217	0.143996	15	0.00218068
97	L	0.178667	15	0.0475246	0.192314	11	0.00124765	0.200388	15	0.0390346	0.244392	15	0.0157754	0.280655	15	0.0112238	0.22604	15	0.049141	0.241201	15	0.00548165	0.115643	15	0.0459754	0.226483	15	0.0196626	0.147697	12	0.0109667
98	L	0.153125	15	0.000917543	0.190608	17	0.00930822	0.202323	12	0.0156521	0.191235	15	0.038579	0.238138	15	0.0580204	0.234714	15	0.0355777	0.182751	15	0.0098058	0.211068	14	0.0245392	0.246549	14	0.0403459	0.287848	16	0.0347968
99	L	0.155333	15	0.0671805	0.133201	15	0.0126939	0.210259	15	0.0420921	0.232093	12	0.0203632	0.215818	15	0.0496563	0.178526	9	0.00947802	0.151768	15	0.0114743	0.136	14	0.0445869	0.199707	15	0.0629255	0.19314	15	0.0183074
100	L	0.197333	15	0.0480392	0.157991	15	0.015985	0.153093	15	0.0332895	0.111624	15	0.0277812	0.164795	15	0.00909796	0.217685	15	0.00769295	0.171405	15	0.0104507	0.141285	15	0.0186406	0.151218	15	0.0170809	0.304007	15	0.0138219
101	L	0.187333	15	0.0189709	0.20448	15	0.0160897	0.203583	15	0.0342301	0.212606	16	0.000985597	0.142077	14	0.000296075	0.213245	15	0.00757946	0.268445	15	0.0348781	0.26154	15	0.0215019	0.218591	15	0.0140144	0.194158	11	0.00640702
102	L	0.206533	15	0.0112937	0.240366	15	0.0425281	0.228803	15	0.0219187	0.172819	15	0.00803265	0.135177	15	0.037661	0.197572	15	0.00211165	0.169603	17	0.072551	0.237725	15	0.0104608	0.206638	15	0.00994624	0.215732	15	0.000127311
103	L	0.19648	15	0.0184704	0.222933	15	0.0511155	0.194948	15	0.0137307	0.207896	14	0.00648564	0.283726	15	0.0637686	0.176673	15	0.0737671	0.234932	16	0.0731398	0.281037	15	0.04405	0.111586	15	0.0177525	0.221504	13	0.00257097
104	L	0.235014	15	0.0127473	0.226527	15	0.00475767	0.137285	15	0.0177361	0.207246	18	0.0266748	0.213007	15	0.0499414	0.195089	15	0.00989339	0.223537	8	0.0151136	0.200171	14	0.0315867	0.246756	15	0.0234974	0.154564	15	0.00228555
105	L	0.20677	15	0.0561563	0.206136	15	0.0479946	0.225054	15	0.033118	0.190703	14	0.0151887	0.15743	15	0.0400672	0.189063	14	0.00248676	0.18978	15	0.0174364	0.16681	15	0.0245498	0.239207	12	0.0642132	0.152373	13	0.0652985
106	L	0.127692	14	0.0306537	0.210519	15	0.0486262	0.190843	15	0.0221424	0.217042	11	0.0497402	0.282465	15	0.0260096	0.225166	15	0.0229538	0.259318	15	0.00186631	0.223647	15	0.03681	0.236841	15	0.00626922	0.21541	15	0.00416568
107	L	0.1825	15	0.00777997	0.241597	16	0.0454001	0.201333	15	0.0248455	0.119206	13	0.0215964	0.229873	15	0.0232569	0.173907	15	0.005586	0.168068	15	0.00789965	0.169843	15	0.00373639	0.15399	15	0.0349012	0.226168	15	0.0449875
108	L	0.213065	15	0.0014207	0.213811	15	0.0137333	0.218479	12	0.0309223	0.195945	15	0.0290648	0.258653	15	0.0582298	0.170551	15	0.00176608	0.21739	15	0.00890927	0.191924	14	0.0223635	0.221224	14	0.000766368	0.24681	14	0.054611
109	L	0.198914	15	0.0214646	0.216778	15	0.013404	0.133143	15	0.042173	0.20731	14	0.0514356	0.199447	15	0.0335814	0.209748	14	0.0259361	0.236917	15	0.0206946	0.193002	15	0.0449292	0.265693	15	0.0272978	0.204561	15	0.0254441
110	L	0.195842	11	0.0192201	0.196163	12	0.00290538	0.13876	13	0.0132255	0.140696	14	0.0262831	0.229656	15	0.0383107	0.192876	12	0.0103879	0.197025	15	0.0180338	0.197053	15	0.0181207	0.178901	15	0.0023307	0.207442	15	0.00573759
111	L	0.150172	15	0.0269899	0.179064	9	0.00670301	0.187768	15	0.0157368	0.267994	15	0.0326916	0.233284	15	0.0644144	0.195812	13	0.0593	0.268209	15	0.0327329	0.203018	15	0.0247605	0.221404	8	0.00111942	0.191623	13	0.0313252
112	L	0.169603	14	0.0178592	0.207156	15	0.0418212	0.161073	15	0.0518761	0.253029	15	0.00714674	0.231472	14	0.0065894	0.244641	11	0.0158138	0.205992	15	0.0748242	0.135895	15	0.0338666	0.238715	15	0.0140581	0.228705	15	0.0107773
113	L	0.162621	15	0.0592178	0.186642	13	0.0138771	0.169502	14	0.0318864	0.215506	18	0.0397409	0.233255	15	0.00186398	0.26272	15	0.0492584	0.220639	18	0.0231384	0.275628	15	0.030467	0.183657	15	0.00405732	0.172291	15	0.0641504
114	L	0.182667	10	0.0136199	0.230928	14	0.0436387	0.188352	13	0.0374511	0.264151	15	0.0232903	0.218315	13	0.0144254	0.216979	13	0.00953521	0.248215	13	0.00935523	0.161633	15	0.0249178	0.169705	15	0.00164813	0.176529	15	0.00106483
115	L	0.191694	15	0.0472211	0.195771	16	0.0468904	0.213917	15	0.036918	0.176602	14	0.0310967	0.209622	15	0.0728326	0.196038	15	0.0358411	0.19706	15	0.0323917	0.264076	15	0.0321407	0.221664	15	0.0212294	0.22377	15	0.0621227
116	L	0.151333	18	0.0458944	0.158215	15	0.0472005
117	L	0.2	14	0.019739	0.135238	15	0.0465949	0.184858	15	0.0402916	0.170211	17	0.0571122	0.217855	15	0.0117714	0.192667	15	0.0113579	0.160614	16	0.0296037	0.253632	16	0.0437083	0.251431	15	0.00661489	0.214834	15	0.0227039
118	L	0.203637	15	0.0058534	0.223949	14	0.0142721	0.244819	15	0.028968	0.195298	14	0.0431648	0.176653	15	0.00704045	0.19066	15	0.0327268	0.186247	12	0.0316202	0.196439	15	0.0148013	0.258406	15	0.0115381	0.218605	15	0.0611204
119	L	0.191333	15	0.0386975	0.168868	15	0.014994	0.161333	15	0.0137551	0.152159	16	0.0141528	0.144718	15	0.00832997
120	L	0.175654	14	0.0457553	0.236903	14	0.00225847	0.231857	14	0.00648741	0.275293	14	0.0646753	0.270194	14	0.0282162	0.239402	15	0.0123434	0.162221	15	0.0240446	0.24021	15	0.0402748	0.174453	15	0.0132137	0.259474	15	0.0351697
121	L	0.187207	15	0.036504	0.229796	15	0.00771836	0.167028	15	0.0365364
122	L	0.153878	15	0.00860962
OB1	OB	0.183125	15	0.0254106	0.215826	15	0.0175435	0.203589	11	0.0207034	0.251783	14	0.02468	0.193989	15	0.00238094	0.232705	14	0.00324171	0.244334	14	0.00220189	0.225358	15	0.0135563	0.201565	15	0.00515783	0.244039	15	0.0647684
OB2	OB	0.203128	15	0.0138852	0.217638	15	0.0454098	0.23324	15	0.0265511	0.223778	18	0.0275481	0.221712	15	0.034876	0.242714	14	0.00248881	0.287261	15	0.0336637	0.288914	15	0.0345715	0.293236	15	0.0205209	0.27216	12	0.0144792
OB3	OB	0.208522	15	0.0305916	0.201873	15	0.042293	0.167799	15	0.0231674	0.213188	15	0.0398326	0.209356	14	0.0113272	0.203244	15	0.00645207	0.260172	15	0.00248604	0.205195	13	0.0036918	0.288176	15	0.0299841	0.260841	15	0.0319808
OB4	OB	0.19698	15	0.0670049	0.183804	14	0.00463632	0.241951	15	0.0290629	0.234804	15	0.0207817	0.221459	15	0.0444984	0.206173	13	0.0681678	0.251198	15	0.015293	0.275317	15	0.0288239	0.270446	15	0.0204336	0.224885	15	0.0302681
OB5	OB	0.198948	15	0.0302139	0.185446	15	0.0175691	0.217851	15	0.00910274	0.19554	15	0.00170941	0.224284	15	0.0339914	0.227455	11	0.0110315	0.254382	15	0.0378566	0.237297	15	0.0376146	0.292535	15	0.0301287	0.249689	15	0.00796079
OB6	OB	0.194023	15	0.0318211	0.213461	14	0.0545173	0.212618	15	0.0371521	0.264665	15	0.00595528	0.232002	15	0.0161363	0.286279	15	0.0514269	0.255995	15	0.0439898	0.210415	14	0.00612224	0.20563	16	0.0359821	0.277034	15	0.0135096
OB7	OB	0.189051	15	0.00421517	0.198994	16	0.0174691	0.203696	16	0.00418179	0.213529	14	0.02701	0.239931	15	0.01983	0.211009	15	0.0138854	0.217443	13	0.0354399	0.278365	15	0.0355065	0.251286	14	0.0299454	0.324578	15	0.00237915
OB8	OB	0.187872	14	0.00166343	0.174944	15	0.00581468	0.182544	14	0.0287502	0.178962	15	0.015694	0.195791	15	0.0290454	0.256711	15	0.00640665	0.224916	15	0.00400216	0.228328	15	0.0294157	0.251921	12	0.0154843	0.264284	15	0.00769975
OB9	OB	0.190494	15	0.0204781	0.221778	16	0.00535824	0.209546	15	0.0193805	0.236402	15	0.0273289	0.184922	13	0.0185514	0.22495	15	0.0381919	0.234874	15	0.0302753	0.199796	15	0.000492476	0.296099	15	0.00597624	0.290389	15	0.0247405
OB10	OB	0.201711	15	0.0330592	0.235225	15	0.00261304	0.22615	13	0.0306913	0.17675	15	0.0527453	0.168069	15	0.0133296	0.207258	15	0.0179827	0.204887	15	0.0293429	0.232183	15	0.0183442	0.238093	15	0.0248051	0.177001	15	0.0342708
