# Supplementary material for: Genomic variation predicts adaptive evolutionary responses better than population bottleneck history
Source: PLoS Genet. 2019 Jun 12;15(6):e1008205. doi: 10.1371/journal.pgen.1008205 (PMC6590832; doi:10.1371/journal.pgen.1008205)
Supplement: S4 Table — Results of baseline characterization of egg-to-adult viability (%) of 122 lines from the three different inbreeding (Inb.) levels (High; H, Medium; M, and Low; L) and from 10 outbred lines (OB1-OB10) from five treatments ranging from a benign standard medium (‘Control’) to four stressful media consisting of 9.5 g/L yeast, 16 g/L agar and 1.0, 2.5, 5.0 or 10.0 mL/L acetic acid, designated A1, A2, A3 and A4, respectively. The acetic acid concentration yielding the survival closest to 50% egg-to-adult viability for a given line was selected as the acid concentration used in the evolution experiment for that line, and is given in the ‘A(s)’ column. The baseline experiment was set up in five replicate vials as described in the text. The ‘Ext.’ column designates lines that went extinct during the experiment. Egg-to-adult viability (%) was assessed after the 10 generations on the stressful medium (on which the specific line had been reared), and at a benign medium. Results are shown in the last two columns (denoted ‘Benign’ and ‘Stress’) for the 96 lines that persisted through the experiment. (XLSX) [file pgen.1008205.s004.xlsx]

## Sheet: Baseline-survival
		Baseline							After
ID	Inb.	Control	A1	A2	A3	A4	A(s)	Ext.	Benign	Stress
1	H	50	43.3333	41.6667	25	18.3333	A1		29.2914	35.8751
2	H	33.3333	30	45	23.3333	20	A2	X
3	H	56.6667	38.3333	36.6667	30	11.1111	A1	X
4	H	26.6667	23.3333	38.3333	21.6667	6.66667	A2		44.2425	38.604
5	H	33.3333	18.3333	38.8889	13.3333	8.88889	A2		5.93443	68.1307
6	H	29.5833	15	26.6667	17.7778	10	A2		32.9778	76.5305
7	H	21.6667	15	16.6667	11.1111	5	A2		19.7908	47.2095
8	H	58.3333	25	18.3333	23.3333	10	A1		35.0093	46.199
9	H	65	56.6667	36.6667	28.3333	25	A1		25.3037	32.6502
10	H	48.5714	46.6667	56.6667	38.3333	21.6667	A1		36.8094	49.389
11	H	40	25	40	24.0909	35	A2		38.5434	55.2771
12	H	43.3333	46.6667	25	10	3.33333	A1	X
13	H	39.1667	11.6667	23.3333	21.6667	8.33333	A2	X
14	H	38.3333	31.6667	60	32.619	30	A2	X
15	H	38.3333	40	53.3333	45	38.3333	A2		36.7868	61.6413
16	H	40	35	13.3333	10	3.33333	A1		53.2419	12.5238
17	H	43.75	45	40	26.6667	8.33333	A1	X
18	H	43.3333	58.3333	59	35	15	A1		54.4981	71.3235
19	H	21.6667	28.3333	27	8.93939	23.3333	A1	X
20	H	55	29	30	20	8.33333	A2		10.9495	52.636
21	H	73.3333	58.3333	30	35.5556	18.3333	A1	X
22	H	52.9167	53.3333	55	35	21.6667	A1		8.94575	68.4303
23	H	40	45.4762	57	40	18.3333	A1		8.32521	84.097
24	H	76.6667	23.3333	66.6667	25	28.3333	A2	X
25	H	73.3333	65	51.6667	35	28.3333	A2		61.2105	42.499
26	H	35.8333	18.3333	31.6667	26.6667	13.3333	A2		36.8756	7.28475
27	H	36.6667	25	30.4762	20	6.66667	A2	X
28	H	8.33333	31.6667	11.6667	8.33333	6.66667	A1	X
29	H	16.6667	16.6667	16.6667	5	13.3333	A1	X
30	H	68.3333	60	35	33.3333	18.3333	A1		56.6844	50.908
31	H	9.52381	15	10	0.833333	5	A1	X
32	H	45	61.6667	31.6667	37	21.6667	A1	X
33	H	50	61.6667	63.3333	70	35	A1		18.1467	45.5958
34	H	53.3333	48.3333	38.3333	43.3333	20	A1		61.7543	50.5785
35	H	53.3333	53.3333	31.6667	21.6667	11.6667	A1		54.4865	83.4106
36	H	60	31.6667	25	30	15.5556	A1	X
37	H	51.6667	21.6667	28.3333	22.2222	10	A2	X
38	H	20	35	21.6667	25	13.3333	A1	X
39	H	40	26.6667	16.6667	8.33333	11.1111	A1		31.0189	47.6629
40	H	30	61.6667	26.6667	15	4.44444	A1		68.9657	32.9737
41	M	71.6667	36.6667	26.6667	28.3333	20	A1	X
42	M	48.3333	26.6667	35	33	20	A2		69.9836	65.4882
43	M	83.3333	12	15	11.6667	12	A2	X
44	M	30	21.6667	15	12	12	A1	X
45	M	53.3333	50	30	20	15.5556	A1	X
46	M	56.6667	36.6667	46.6667	31.6667	17.7778	A2		25.9771	45.0117
47	M	34.2857	35	35	28.3333	15	A1		55.6784	73.6567
48	M	63.3333	30	45	61.6667	31.1111	A2		65.28	82.0053
49	M	50	38.3333	85	8.33333	1.66667	A1		14.912	47.1042
50	M	38.2576	31.1111	20	10	28.8889	A1		54.8521	46.3001
51	M	68.8889	65	21.6667	32	20	A1	X
52	M	67.5	57.5	41.6667	41.6667	30	A1		47.2454	62.08
53	M	53.3333	15	23.3333	18	16	A2	X
54	M	83.3333	68.3333	23.3333	20	23.3333	A1		12.9413	76.8535
55	M	63.3333	40	53.3333	43.3333	40	A2		32.1386	76.4908
56	M	61.6667	45	25	25	18.3333	A1		26.5287	35.3331
57	M	81.6667	40	33.3333	25	31.6667	A1		55.701	52.9089
58	M	55	45	33.3333	31.6667	28.3333	A1		1.39389	32.2936
59	M	60	38.3333	38	33.3333	31.6667	A1		24.9395	34.2979
60	M	48.3333	38.3333	41.6667	23.3333	13.3333	A2		57.085	42.4553
61	M	2.22222	15	12	10	10	A1		21.3174	84.8193
62	M	78.3333	45	41.6667	8.33333	2.22222	A1		54.304	56.5122
63	M	63.3333	25	26.6667	13.3333	0	A2		34.8238	40.4171
64	M	65	46.6667	33.3333	31.6667	21.6667	A1	X
65	M	43.3333	26.6667	16.6667	16.6667	11.6667	A1		36.9171	43.3354
66	M	75.8333	75	20	23.3333	18.3333	A1	X
67	M	81.6667	53.3333	20	15	16.6667	A1		32.3639	63.2615
68	M	65	85	14	10	12	A1	X
69	M	71.6667	75	41.6667	16.6667	10	A2		83.5923	32.017
70	M	65	48.3333	35	20	16.6667	A1	X
71	M	78.3333	58.3333	41.6667	31.6667	15	A1	X
72	M	38.3333	26.6667	24	12	8	A1		27.9362	45.6163
73	M	41.6667	63.3333	31.6667	28.3333	15	A1	X
74	M	28.3333	28.3333	33.3333	31.6667	26.6667	A2		69.5064	66.8684
75	M	60	51.6667	30	8.33333	3.33333	A1	X
76	M	20	18.3333	18	15	5	A1	X
77	M	60	53.3333	35	30	8.33333	A1		44.8404	61.1033
78	M	85	75	10	16.6667	16.6667	A1	X
79	M	33.3333	51.6667	57.3333	18.3333	13.3333	A1		51.5315	70.2905
80	M	26.6667	15	10	0	1.66667	A1		15.3264	53.1342
81	L	76.8333	71.6667	50	48	30	A2		63.4167	50.9415
82	L	38.3333	76.6667	20	15	10	A1		10.7056	79.2133
83	L	78.3333	76.6667	16.6667	18.3333	16.6667	A1		64.8188	88.5879
84	L	33.3333	20	16.6667	11.6667	11.6667	A1		25.5872	67.9245
85	L	78.3333	86.6667	13	3.84	11.6667	A1		82.4572	45.5828
86	L	73.3333	61.6667	31.6667	26.6667	8.33333	A1		85.0276	70.4655
87	L	16.6667	40	28.3333	39	30	A1		41.5861	96.0996
88	L	41.6667	31.6667	38.3333	20	23.3333	A2		28.7105	74.9562
89	L	75.8333	30	48.3333	25	13.3333	A2	X
90	L	51.6667	61.6667	36.6667	33	33.3333	A1		38.3967	59.1804
91	L	55	41.6667	28.3333	25	11.6667	A1		35.3603	89.1765
92	L	63.3333	61.6667	17.5	18.3333	8.33333	A1		34.9871	19.6215
93	L	53.3333	17.5	26.6667	23.3333	23.3333	A2		38.4045	86.9045
94	L	35	26.6667	25	23.3333	12	A1		37.8659	53.0339
95	L	57.5	41.6667	38.3333	36.6667	20	A1		53.8317	48.8204
96	L	33.3333	38.3333	17.5	28.3333	30	A1		41.3787	81.4765
97	L	40	41.6667	15	10	5	A1		67.9501	21.1316
98	L	58.3333	51.6667	35	31.6667	18.3333	A1		73.4405	72.952
99	L	20	38.3333	46.6667	35	37.4242	A2		65.7268	67.408
100	L	41.6667	15	12	12	14.6667	A1		41.3881	18.198
101	L	70	51.6667	31.6667	25	10	A1		21.0012	86.6982
102	L	56.6667	50	55	31.6667	13.3333	A1		98.3969	98.3302
103	L	50	50	45	33.3333	21.6667	A1		96.0845	74.4235
104	L	66.6667	38	60	28.3333	38.3333	A2		43.7156	49.8431
105	L	63.3333	30	21.6667	16.6667	26.6667	A1		82.2523	81.3337
106	L	53.3333	50	23.3333	16.6667	6.66667	A1		67.4525	89.4155
107	L	46.6667	43.3333	45	25	13.3333	A2		38.8687	92.3646
108	L	66.6667	35.7778	36.6667	21.6667	5	A2		63.2695	50.452
109	L	44.1667	30	23.3333	18.3333	5	A1		83.2361	39.2714
110	L	80	53.3333	43.3333	20	21.6667	A1		5.95321	35.673
111	L	90	53.3333	45	35	15.7692	A1		54.5933	81.3707
112	L	56.6667	48.3333	46.6667	35	15	A1		29.104	96.5178
113	L	66.6667	46.6667	18.3333	33.3333	11.6667	A1		6.34954	60.0131
114	L	76.6667	65	26.6667	21.6667	8.33333	A1		29.7024	52.2011
115	L	43.3333	43.3333	45	23.3333	13.3333	A2		37.33	48.8034
116	L	60	38.3333	46.6667	25	4.44444	A2	X
117	L	41.6667	28.3333	15	23.3333	4.33333	A1		57.3992	52.4734
118	L	73.3333	18.3333	46.6667	36.6667	5	A2		39.4904	57.5933
119	L	43.3333	31.5667	31.6667	23.3333	11.6667	A2	X
120	L	38.3333	48.3333	16.6667	35	24.4444	A1		44.4075	82.2863
121	L	71.6667	63.3333	28.3333	23.3333	23.3333	A1	X
122	L	76.6667	51.6667	43.3333	25	16.6667	A1	X
OB1	OB	88.3333	71.6667	61.6667	26.6667	11.6667	A2		69.1847	82.9466
OB2	OB	93.3333	76.6667	60	16.6667	6.66667	A2		88.6468	96.2408
OB3	OB	86.6667	70	65	31.6667	26.6667	A2		83.401	78.4836
OB4	OB	81.6667	70	66.6667	28.3333	25	A2		96.9992	83.8502
OB5	OB	85	73.3333	65	25	26.6667	A2		87.3424	74.7248
OB6	OB	81.6667	66.6667	60	26.6667	23.3333	A2		74.7004	97.8273
OB7	OB	86.6667	66.6667	53.3333	45	26.6667	A2		60.5845	86.1114
OB8	OB	80	73.3333	58.3333	30	26.6667	A2		88.0039	60.4424
OB9	OB	81.6667	68.3333	55	31.6667	25	A2		76.7612	85.2398
OB10	OB	83.3333	76.6667	58.3333	30	23.3333	A2		83.0228	60.9732
