# Supplementary material for: Genomic variation predicts adaptive evolutionary responses better than population bottleneck history
Source: PLoS Genet. 2019 Jun 12;15(6):e1008205. doi: 10.1371/journal.pgen.1008205 (PMC6590832; doi:10.1371/journal.pgen.1008205)
Supplement: S5 Table — Summary of nucleotide diversity (π) of the experimental lines of the three inbreeding levels (Low; L, Medium; M, and High; H), and of the outbred (OB) control lines. Mean, standard deviations (SD), minimum and maximum π values are expressed as relative to the mean of the OB control lines (index 1.0). The number of lines for which π could be obtained is shown (total n = 119). (XLSX) [file pgen.1008205.s005.xlsx]

## Sheet: Sheet1
Inbreeding level	n	Mean π	π SD	Min. π	Max. π
OB	10	1000	0.070	0.855	1099
L	37	0.886	0.114	0.590	1047
M	38	0.922	0.141	0.527	1184
H	34	0.854	0.190	0.342	1192
