# Supplementary material for: Genomic variation predicts adaptive evolutionary responses better than population bottleneck history
Source: PLoS Genet. 2019 Jun 12;15(6):e1008205. doi: 10.1371/journal.pgen.1008205 (PMC6590832; doi:10.1371/journal.pgen.1008205)
Supplement: S6 Table — Number of SNPs (No. SNPs evaluated) used to estimate nucleotide diversity (π), of the experimental lines of the three inbreeding levels (Low; L, Medium; M, and High; H) and of the outbred (OB) control lines. Only lines for which π could be obtained is shown (total n = 119). (XLSX) [file pgen.1008205.s006.xlsx]

## Sheet: Sheet1
Line ID	π	No. SNPs evaluated	Inbreeding level
1	4300.32	24947	H
2	3579.20	11267	H
3	3775.27	35426	H
4	4968.63	34255	H
5	3529.40	28598	H
6	3601.25	24909	H
7	5150.34	24887	H
8	5653.90	26457	H
9	4255.88	28594	H
10	4488.91	26972	H
11	5415.59	34444	H
12	3852.95	32446	H
13	1622.60	31707	H
14	4122.66	31769	H
16	3826.44	35496	H
17	3433.37	30061	H
18	4910.10	24722	H
19	3655.00	31379	H
20	5496.35	28970	H
21	3182.23	23906	H
22	4587.10	27372	H
23	4413.93	24487	H
24	3017.23	19976	H
25	4037.30	25868	H
26	3569.61	25667	H
27	3094.16	21972	H
29	3567.08	23263	H
30	4585.78	29234	H
31	3798.13	25791	H
33	5368.10	24849	H
34	3941.76	25581	H
37	2194.32	21487	H
39	4938.17	14860	H
40	3812.59	30548	H
41	4919.32	27243	M
42	4192.21	25672	M
43	3321.46	20924	M
44	4613.85	25957	M
45	3134.77	19836	M
46	3977.64	28015	M
47	4691.51	30410	M
48	5060.95	28059	M
49	4846.99	32150	M
50	5127.71	31167	M
51	4125.05	31402	M
52	4775.94	34043	M
53	4612.20	22648	M
54	4388.84	28906	M
55	4771.34	28761	M
56	4186.81	26459	M
57	5613.89	24856	M
59	4654.49	28894	M
60	4744.81	30679	M
61	4179.98	26966	M
62	4672.20	29207	M
63	3640.92	28964	M
64	3690.10	26089	M
65	4457.62	16022	M
66	2498.67	27858	M
67	4561.71	28906	M
68	4328.05	28537	M
69	4641.60	16474	M
71	4324.31	26498	M
72	4076.68	26761	M
73	4031.15	25314	M
74	2611.88	25001	M
75	4627.66	24424	M
76	4291.46	22830	M
77	5073.48	25463	M
78	4462.63	28926	M
79	5307.50	29838	M
80	4935.85	28356	M
81	4401.61	24820	L
82	4558.26	23084	L
83	4107.21	22917	L
84	4945.49	24035	L
85	4239.77	24656	L
86	3612.26	26218	L
87	4573.59	26694	L
88	4215.05	26905	L
89	3708.38	22714	L
91	3847.27	28830	L
92	4299.04	28445	L
93	4795.00	27183	L
94	4360.55	25244	L
95	3609.94	30986	L
96	4086.24	26566	L
97	4620.36	24104	L
98	4166.40	29358	L
100	4648.19	31142	L
101	4863.48	27124	L
102	4694.68	27646	L
103	4575.23	27695	L
104	4921.56	31090	L
105	3826.46	27487	L
106	3833.09	28920	L
108	3899.92	27952	L
109	4957.62	27947	L
111	4550.14	28221	L
112	4121.09	30637	L
113	4963.91	29496	L
114	3674.80	29704	L
115	4516.97	20319	L
116	2799.45	27702	L
118	3637.45	17503	L
119	3551.48	22601	L
120	4605.98	22774	L
121	3167.91	24097	L
122	3542.60	22363	L
123	4053.02	25396	OB
124	4556.61	28608	OB
125	4596.09	30475	OB
126	4942.97	29716	OB
127	4832.17	30538	OB
128	4937.39	31906	OB
129	5210.71	31089	OB
130	5056.10	29230	OB
131	4738.46	27654	OB
132	4489.01	27968	OB
